# Supplementary material for: Enteromorpha prolifera Polysaccharides Alleviate Valproic Acid-Induced Neuronal Apoptosis in a Cellular Model of Autism Spectrum Disorder
Source: Curr Issues Mol Biol. 2025 Sep 25;47(10):796. doi: 10.3390/cimb47100796 (PMC12563448; doi:10.3390/cimb47100796)
Supplement: Supplementary file 1 [file cimb-47-00796-s001.zip]

Archive with 1 entries (1 files):
- cimb-3834842-supplementary.pdf
